# Supplementary material for: Small Subset, Big Impact: Regulatory Function of γδ T Cells in Arteriogenesis
Source: Cells. 2026 Apr 17;15(8):709. doi: 10.3390/cells15080709 (PMC13115087; doi:10.3390/cells15080709)
Supplement: Supplementary file 1 [file cells-15-00709-s001.zip]

Archive with 1 entries (1 files):
- supplement Small Subset, Big Impact Regulatory Function of gamma delta T cells in Arteriogenesis.pdf
